# Supplementary material for: Laboratory growth of denitrifying water column microbial consortia from deep-sea shipwrecks in the northern Gulf of Mexico
Source: F1000Res. 2018 Aug 6;6:1834. Originally published 2017 Oct 13. [Version 3] doi: 10.12688/f1000research.12713.3 (PMC6069730; doi:10.12688/f1000research.12713.3)
Supplement: Growth curve assay: Growth curve studies were performed over a 24 h period for both the Halo and U-166 DN consortia — The optical density of the cultures were measured every 2 h at 600nm. [file f1000research-6-17320-s0000.tgz]

Archive with 1 entries (1 files):
- f851e306-fadd-431b-9dbb-80376d7ef713_Dataset_1.xlsx
