# Supplementary material for: Laboratory growth of denitrifying water column microbial consortia from deep-sea shipwrecks in the northern Gulf of Mexico
Source: F1000Res. 2018 Aug 6;6:1834. Originally published 2017 Oct 13. [Version 3] doi: 10.12688/f1000research.12713.3 (PMC6069730; doi:10.12688/f1000research.12713.3)
Supplement: Growth curve assay: Growth curve studies were performed over a 24 h period for both the Halo and U-166 DN consortia — The optical density of the cultures were measured every 2 h at 600nm. [file f1000research-6-17320-s0000.tgz › f851e306-fadd-431b-9dbb-80376d7ef713_Dataset_1.xlsx]

## Sheet: Sheet1
	Time (h)/O.D600	Halo	U-166
	0	0.032	0.078
	2	0.043	0.323
	4	0.059	1.127
	6	0.085	2.087
	8	0.154	2.137
	10	0.252	2.107
	12	0.374	2.257
	14	0.522	2.36
	16	0.681	2.5
	18	0.818	2.5
	20	0.943	2.5
	22	0.943	2.446
