# Supplementary material for: Laboratory growth of denitrifying water column microbial consortia from deep-sea shipwrecks in the northern Gulf of Mexico
Source: F1000Res. 2018 Aug 6;6:1834. Originally published 2017 Oct 13. [Version 3] doi: 10.12688/f1000research.12713.3 (PMC6069730; doi:10.12688/f1000research.12713.3)
Supplement: Ion chromatography studies: Nitrate and nitrite levels of the DN consortia isolated from Halo and U-166 sites were determined every 2 h for a period of 24 h using ion chromatography [file f1000research-6-17320-s0001.tgz]

Archive with 1 entries (1 files):
- 4470e569-24f6-44b4-9b52-4af386f0a16f_Dataset_2.xlsx
