# Supplementary material for: Laboratory growth of denitrifying water column microbial consortia from deep-sea shipwrecks in the northern Gulf of Mexico
Source: F1000Res. 2018 Aug 6;6:1834. Originally published 2017 Oct 13. [Version 3] doi: 10.12688/f1000research.12713.3 (PMC6069730; doi:10.12688/f1000research.12713.3)
Supplement: Ion chromatography studies: Nitrate and nitrite levels of the DN consortia isolated from Halo and U-166 sites were determined every 2 h for a period of 24 h using ion chromatography [file f1000research-6-17320-s0001.tgz › 4470e569-24f6-44b4-9b52-4af386f0a16f_Dataset_2.xlsx]

## Sheet: Sheet1
	U-166
	Time (h)	0	2	4	6	8	10	12	14	16	18	20	22
	Nitrate (mg/L)	727.9	485.6	348.3	2.2	1.9	1.6	2.1	3.6	2.7	2.3	1.8	1.7
	Nitrite (mg/L)	1.1	107.8	149.9	274.1	239.4	153.5	74.5	16.2	0.7	1.5	5.8	2.4
	Halo
	Time (h)	0	2	4	6	8	10	12	14	16	18	20	22
	Nitrate (mg/L)	734.9	721.3	704	695.7	702.3	620.3	441.4	211.8	97.5	3.8	1	1.2
	Nitrite (mg/L)	1.4	0.85	1.68	4.43	15.94	29.97	61.63	0.56	90.89	133.59	4.09	4.92
