# Supplementary material for: Laboratory growth of denitrifying water column microbial consortia from deep-sea shipwrecks in the northern Gulf of Mexico
Source: F1000Res. 2018 Aug 6;6:1834. Originally published 2017 Oct 13. [Version 3] doi: 10.12688/f1000research.12713.3 (PMC6069730; doi:10.12688/f1000research.12713.3)
Supplement: 16S amplicon sequencing: Genomic DNA was isolated from DN consortia after 24 h of growth and the V4 region was analyzed using the 16S metagenomics sequencing [file f1000research-6-17320-s0002.tgz]

Archive with 1 entries (1 files):
- 2ed21a95-e3ed-42d3-9fba-9d28d0407f89_Dataset_3_complete.xlsx
