# Supplementary material for: Laboratory growth of denitrifying water column microbial consortia from deep-sea shipwrecks in the northern Gulf of Mexico
Source: F1000Res. 2018 Aug 6;6:1834. Originally published 2017 Oct 13. [Version 3] doi: 10.12688/f1000research.12713.3 (PMC6069730; doi:10.12688/f1000research.12713.3)
Supplement: 16S amplicon sequencing: Genomic DNA was isolated from DN consortia after 24 h of growth and the V4 region was analyzed using the 16S metagenomics sequencing [file f1000research-6-17320-s0002.tgz › 2ed21a95-e3ed-42d3-9fba-9d28d0407f89_Dataset_3_complete.xlsx]

## Sheet: Dataset 3 complete
Kingdom	Phylum	Class	Order	Family	Genus	Species	num_hits	%_hits
Unclassified							47	0.02
Bacteria	Proteobacteria	Gammaproteobacteria	Enterobacteriales	Enterobacteriaceae	Citrobacter	werkmanii	98429	41.224
Bacteria	Proteobacteria	Gammaproteobacteria	Enterobacteriales	Enterobacteriaceae	Citrobacter	freundii	43841	18.362
Bacteria	Proteobacteria	Gammaproteobacteria	Enterobacteriales	Enterobacteriaceae	Citrobacter		31148	13.045
Bacteria	Proteobacteria	Gammaproteobacteria	Enterobacteriales	Enterobacteriaceae			18622	7.799
Bacteria	Proteobacteria	Gammaproteobacteria	Pseudomonadales	Pseudomonadaceae	Pseudomonas	stutzeri	7518	3.149
Bacteria	Proteobacteria	Gammaproteobacteria	Enterobacteriales	Enterobacteriaceae	Klebsiella		6388	2.675
Bacteria	Proteobacteria	Gammaproteobacteria	Pseudomonadales	Pseudomonadaceae	Pseudomonas	alcaliphila	6064	2.54
Bacteria	Proteobacteria	Gammaproteobacteria	Enterobacteriales	Enterobacteriaceae	Enterobacter	amnigenus	5734	2.402
Bacteria	Proteobacteria	Gammaproteobacteria	Pseudomonadales	Pseudomonadaceae	Pseudomonas		4366	1.829
Bacteria	Proteobacteria	Gammaproteobacteria	Enterobacteriales	Enterobacteriaceae	Enterobacter	hormaechei	2988	1.251
Bacteria	Proteobacteria	Gammaproteobacteria	Enterobacteriales	Enterobacteriaceae	Enterobacter	aceae	2087	0.874
Bacteria	Proteobacteria	Gammaproteobacteria	Enterobacteriales	Enterobacteriaceae	Klebsiella	pneumoniae	1981	0.83
Bacteria	Proteobacteria	Gammaproteobacteria	Aeromonadales	Aeromonadaceae	Tolumonas	auensis	1608	0.673
Bacteria	Proteobacteria	Gammaproteobacteria					1416	0.593
Bacteria	Proteobacteria	Gammaproteobacteria	Enterobacteriales	Enterobacteriaceae	Enterobacter	gergoviae	1161	0.486
Bacteria	Proteobacteria	Gammaproteobacteria	Pseudomonadales	Pseudomonadaceae	Pseudomonas	xanthomarina	1059	0.444
Bacteria	Proteobacteria	Gammaproteobacteria	Enterobacteriales	Enterobacteriaceae	Trabulsiella		813	0.341
Bacteria	Proteobacteria	Gammaproteobacteria	Pseudomonadales	Pseudomonadaceae	Pseudomonas	balearica	548	0.23
Bacteria	Proteobacteria	Gammaproteobacteria	Enterobacteriales	Enterobacteriaceae	Trabulsiella	odontotermitis	451	0.189
Bacteria	Proteobacteria	Gammaproteobacteria	Enterobacteriales	Enterobacteriaceae	Trabulsiella	guamensis	336	0.141
Bacteria	Proteobacteria	Gammaproteobacteria	Pseudomonadales	Pseudomonadaceae	Pseudomonas	chloritidismutans	158	0.066
Bacteria	Proteobacteria	Gammaproteobacteria	Enterobacteriales	Enterobacteriaceae	Enterobacter		102	0.043
Bacteria	Proteobacteria	Gammaproteobacteria	Enterobacteriales	Enterobacteriaceae	Erwinia	rhapontici	99	0.041
Bacteria	Proteobacteria	Gammaproteobacteria	Pseudomonadales	Moraxellaceae	Psychrobacter		99	0.041
Bacteria	Proteobacteria	Gammaproteobacteria	Enterobacteriales	Enterobacteriaceae	Providencia		85	0.036
Bacteria	Proteobacteria	Gammaproteobacteria	Pseudomonadales	Pseudomonadaceae	Pseudomonas	tropicalis	82	0.034
Bacteria	Proteobacteria	Gammaproteobacteria	Enterobacteriales	Enterobacteriaceae	Serratia	entomophila	80	0.034
Bacteria	Proteobacteria	Gammaproteobacteria	Enterobacteriales	Enterobacteriaceae	Citrobacter	braakii	78	0.033
Bacteria	Proteobacteria	Gammaproteobacteria	Enterobacteriales	Enterobacteriaceae	Enterobacter	nickellidurans	74	0.031
Bacteria	Proteobacteria	Gammaproteobacteria	Pseudomonadales	Pseudomonadaceae	Pseudomonas	teessidea	71	0.03
Bacteria	Proteobacteria						62	0.026
Bacteria	Proteobacteria	Gammaproteobacteria	Enterobacteriales	Enterobacteriaceae	Candidatus Blochmannia		54	0.023
Bacteria	Proteobacteria	Gammaproteobacteria	Enterobacteriales	Enterobacteriaceae	Enterobacter	cloacae	45	0.019
Bacteria	Proteobacteria	Gammaproteobacteria	Alteromonadales	Idiomarinaceae	Pseudidiomarina		40	0.017
Bacteria	Proteobacteria	Gammaproteobacteria	Enterobacteriales	Enterobacteriaceae	Erwinia	tasmaniensis	40	0.017
Bacteria							40	0.017
Bacteria	Proteobacteria	Gammaproteobacteria	Vibrionales	Vibrionaceae	Vibrio	pacinii	38	0.016
Bacteria	Proteobacteria	Gammaproteobacteria	Enterobacteriales	Enterobacteriaceae	Erwinia	billingiae	38	0.016
Bacteria	Proteobacteria	Gammaproteobacteria	Oceanospirillales	Halomonadaceae			32	0.013
Bacteria	Proteobacteria	Gammaproteobacteria	Enterobacteriales	Enterobacteriaceae	Enterobacter	cancerogenus	31	0.013
Bacteria	Proteobacteria	Gammaproteobacteria	Pseudomonadales	Pseudomonadaceae	Pseudomonas	cinnamophila	30	0.013
Bacteria	Proteobacteria	Gammaproteobacteria	Enterobacteriales	Enterobacteriaceae	Enterobacter	ludwigii	28	0.012
Bacteria	Proteobacteria	Gammaproteobacteria	Chromatiales	Ectothiorhodospiraceae	Ectothiorhodospira	haloalkaliphila	27	0.011
Bacteria	Proteobacteria	Gammaproteobacteria	Pseudomonadales	Pseudomonadaceae	Pseudomonas	pseudoalcaligenes	26	0.011
Bacteria	Proteobacteria	Gammaproteobacteria	Alteromonadales	Idiomarinaceae	Pseudidiomarina	donghaiensis	25	0.01
Bacteria	Proteobacteria	Gammaproteobacteria	Chromatiales	Chromatiaceae	Allochromatium	palmeri	23	0.01
Bacteria	Proteobacteria	Gammaproteobacteria	Enterobacteriales	Enterobacteriaceae	Candidatus Blochmannia	vafer	23	0.01
Bacteria	Proteobacteria	Gammaproteobacteria	Pseudomonadales	Moraxellaceae	Psychrobacter	vallis	23	0.01
Bacteria	Proteobacteria	Gammaproteobacteria	Oceanospirillales	Saccharospirillaceae	Saccharospirillum		23	0.01
Bacteria	Proteobacteria	Gammaproteobacteria	Pseudomonadales	Pseudomonadaceae	Azorhizophilus	paspali	22	0.009
Bacteria	Proteobacteria	Gammaproteobacteria	Pseudomonadales	Pseudomonadaceae	Pseudomonas	benzenivorans	22	0.009
Bacteria	Proteobacteria	Gammaproteobacteria	Vibrionales	Vibrionaceae	Salinivibrio	budaii	22	0.009
Bacteria	Proteobacteria	Gammaproteobacteria	Pseudomonadales	Moraxellaceae	Psychrobacter	proteolyticus	20	0.008
Bacteria	Proteobacteria	Gammaproteobacteria	Alteromonadales	Chromatiaceae	Alishewanella		20	0.008
Bacteria	Proteobacteria	Gammaproteobacteria	Chromatiales	Chromatiaceae			19	0.008
Bacteria	Proteobacteria	Gammaproteobacteria	Alteromonadales	Psychromonadaceae	Psychromonas		18	0.008
Bacteria	Proteobacteria	Gammaproteobacteria	Vibrionales	Vibrionaceae	Vibrio		14	0.006
Bacteria	Actinobacteria	Actinobacteria	Actinomycetales	Brevibacteriaceae	Brevibacterium		14	0.006
Bacteria	Proteobacteria	Gammaproteobacteria	Alteromonadales	Shewanellaceae	Shewanella	pneumatophori	13	0.005
Bacteria	Proteobacteria	Gammaproteobacteria	Chromatiales	Ectothiorhodospiraceae	Thioalkalivibrio	jannaschii	12	0.005
Bacteria	Proteobacteria	Gammaproteobacteria	Enterobacteriales	Enterobacteriaceae	Candidatus Blochmannia	rufipes	12	0.005
Bacteria	Proteobacteria	Gammaproteobacteria	Enterobacteriales	Enterobacteriaceae	Candidatus Blochmannia	castaneus	12	0.005
Bacteria	Proteobacteria	Gammaproteobacteria	Alteromonadales	Alteromonadaceae	Marinobacter		12	0.005
Bacteria	Firmicutes	Clostridia	Thermoanaerobacterales	Thermoanaerobacteraceae			11	0.005
Bacteria	Proteobacteria	Gammaproteobacteria	Enterobacteriales	Enterobacteriaceae	Arsenophonus		11	0.005
Bacteria	Proteobacteria	Gammaproteobacteria	Chromatiales				11	0.005
Bacteria	Proteobacteria	Gammaproteobacteria	Pseudomonadales	Moraxellaceae	Psychrobacter	piscidermidis	11	0.005
Bacteria	Proteobacteria	Gammaproteobacteria	Alteromonadales	Pseudoalteromonadaceae	Pseudoalteromonas		10	0.004
Bacteria	Proteobacteria	Gammaproteobacteria	Pseudomonadales	Moraxellaceae	Psychrobacter	namhaensis	10	0.004
Bacteria	Proteobacteria	Gammaproteobacteria	Chromatiales	Ectothiorhodospiraceae			10	0.004
Bacteria	Proteobacteria	Gammaproteobacteria	Pseudomonadales	Pseudomonadaceae	Pseudomonas	aeruginosa	9	0.004
Bacteria	Firmicutes	Bacilli	Thermicanales	Thermicanaceae	Thermicanus		8	0.003
Bacteria	Proteobacteria	Gammaproteobacteria	Thiotrichales	Piscirickettsiaceae	Cycloclasticus	oligotrophus	8	0.003
Bacteria	Proteobacteria	Gammaproteobacteria	Alteromonadales				8	0.003
Bacteria	Actinobacteria	Actinobacteria	Actinomycetales	Brevibacteriaceae	Brevibacterium	ravenspurgense	8	0.003
Bacteria	Proteobacteria	Gammaproteobacteria	Pseudomonadales	Pseudomonadaceae	Pseudomonas	entomophila	8	0.003
Bacteria	Proteobacteria	Gammaproteobacteria	Pseudomonadales	Pseudomonadaceae			7	0.003
Bacteria	Proteobacteria	Gammaproteobacteria	Enterobacteriales	Enterobacteriaceae	Dickeya	dianthicola	7	0.003
Bacteria	Proteobacteria	Gammaproteobacteria	Enterobacteriales	Enterobacteriaceae	Candidatus Blochmannia	herculeanus	6	0.003
Bacteria	Proteobacteria	Gammaproteobacteria	Vibrionales	Vibrionaceae	Vibrio	porteresiae	5	0.002
Bacteria	Proteobacteria	Gammaproteobacteria	Enterobacteriales	Enterobacteriaceae	Erwinia	mallotivora	5	0.002
Bacteria	Proteobacteria	Gammaproteobacteria	Chromatiales	Chromatiaceae	Chromatium	weissei	5	0.002
Bacteria	Proteobacteria	Gammaproteobacteria	Oceanospirillales	Halomonadaceae	Kushneria		4	0.002
Bacteria	Proteobacteria	Gammaproteobacteria	Vibrionales	Vibrionaceae	Vibrio	comitans	4	0.002
Bacteria	Proteobacteria	Gammaproteobacteria	Chromatiales	Chromatiaceae	Thiocapsa		4	0.002
Bacteria	Proteobacteria	Gammaproteobacteria	Alteromonadales	Alteromonadaceae	Marinobacter	aquaeolei	4	0.002
Bacteria	Proteobacteria	Gammaproteobacteria	Pseudomonadales	Moraxellaceae	Acinetobacter	oleivorans	4	0.002
Bacteria	Proteobacteria	Gammaproteobacteria	Chromatiales	Chromatiaceae	Marichromatium	gracile	4	0.002
Bacteria	Proteobacteria	Gammaproteobacteria	Enterobacteriales	Enterobacteriaceae	Enterobacter	cowanii	4	0.002
Bacteria	Proteobacteria	Gammaproteobacteria	Vibrionales	Vibrionaceae	Vibrio	neonatus	4	0.002
Bacteria	Proteobacteria	Gammaproteobacteria	Vibrionales	Vibrionaceae	Vibrio	hippocampi	4	0.002
Bacteria	Proteobacteria	Gammaproteobacteria	Pseudomonadales	Moraxellaceae	Psychrobacter	phenylpyruvicus	4	0.002
Bacteria	Proteobacteria	Gammaproteobacteria	Alteromonadales	Alteromonadaceae	Microbulbifer		3	0.001
Bacteria	Actinobacteria	Actinobacteria	Actinomycetales	Brevibacteriaceae	Brevibacterium	massiliense	3	0.001
Bacteria	Bacteroidetes	Sphingobacteriia	Sphingobacteriales	Sphingobacteriaceae			3	0.001
Bacteria	Proteobacteria	Gammaproteobacteria	Alteromonadales	Shewanellaceae	Shewanella	olleyana	3	0.001
Bacteria	Proteobacteria	Gammaproteobacteria	Enterobacteriales	Enterobacteriaceae	Serratia		3	0.001
Bacteria	Proteobacteria	Gammaproteobacteria	Oceanospirillales	Oceanospirillaceae	Marinomonas	basaltis	3	0.001
Bacteria	Proteobacteria	Gammaproteobacteria	Pseudomonadales	Pseudomonadaceae	Azomonas	insignis	3	0.001
Bacteria	Proteobacteria	Gammaproteobacteria	Oceanospirillales	Halomonadaceae	Halomonas		3	0.001
Bacteria	Proteobacteria	Gammaproteobacteria	Chromatiales	Chromatiaceae	Halochromatium	salexigens	3	0.001
Bacteria	Proteobacteria	Gammaproteobacteria	Vibrionales	Vibrionaceae			3	0.001
Bacteria	Bacteroidetes	Bacteroidia	Bacteroidales	Bacteroidaceae	Bacteroides		2	0.001
Bacteria	Firmicutes	Clostridia	Clostridiales	Lachnospiraceae	Blautia		2	0.001
Bacteria	Proteobacteria	Gammaproteobacteria	Thiotrichales	Piscirickettsiaceae	Methylophaga		2	0.001
Bacteria	Proteobacteria	Gammaproteobacteria	Pseudomonadales	Moraxellaceae	Acinetobacter		2	0.001
Bacteria	Proteobacteria	Gammaproteobacteria	Enterobacteriales	Enterobacteriaceae	Klebsiella	oxytoca	2	0.001
Bacteria	Proteobacteria	Gammaproteobacteria	Oceanospirillales	Saccharospirillaceae	Reinekea	marinisedimentorum	2	0.001
Bacteria	Proteobacteria	Betaproteobacteria					2	0.001
Bacteria	Proteobacteria	Gammaproteobacteria	Oceanospirillales	Litoricolaceae	Litoricola		2	0.001
Bacteria	Proteobacteria	Gammaproteobacteria	Pseudomonadales	Pseudomonadaceae	Pseudomonas	monteilii	2	0.001
Bacteria	Firmicutes	Bacilli	Bacillales	Bacillaceae	Virgibacillus	salexigens	2	0.001
Bacteria	Proteobacteria	Epsilonproteobacteria	Campylobacterales	Campylobacteraceae	Campylobacter	canadensis	2	0.001
Bacteria	Proteobacteria	Gammaproteobacteria	Oceanospirillales	Oceanospirillaceae	Marinospirillum		2	0.001
Bacteria	Proteobacteria	Deltaproteobacteria	Desulfovibrionales	Desulfonatronumaceae	Desulfonatronum	thiosulfatophilum	2	0.001
Bacteria	Proteobacteria	Gammaproteobacteria	Pseudomonadales	Moraxellaceae			2	0.001
Bacteria	Proteobacteria	Gammaproteobacteria	Pseudomonadales	Moraxellaceae	Psychrobacter	pacificensis	2	0.001
Bacteria	Firmicutes	Clostridia	Clostridiales	Clostridiaceae	Clostridium	cadaveris	2	0.001
Bacteria	Bacteroidetes						2	0.001
Bacteria	Proteobacteria	Gammaproteobacteria	Legionellales	Francisellaceae	Francisella	hispaniensis	2	0.001
Bacteria	Proteobacteria	Gammaproteobacteria	Pseudomonadales	Pseudomonadaceae	Pseudomonas	resinovorans	2	0.001
Bacteria	Proteobacteria	Gammaproteobacteria	Alteromonadales	Alteromonadaceae	Marinobacter	szutsaonensis	2	0.001
Bacteria	Proteobacteria	Gammaproteobacteria	Alteromonadales	Alteromonadaceae	Glaciecola	nitratireducens	2	0.001
Bacteria	Proteobacteria	Alphaproteobacteria	Sphingomonadales	Sphingomonadaceae	Sphingobium	olei	1	0
Bacteria	Bacteroidetes	Flavobacteriia	Flavobacteriales	Flavobacteriaceae			1	0
Bacteria	Actinobacteria	Actinobacteria	Actinomycetales	Pseudonocardiaceae	Amycolatopsis		1	0
Bacteria	Proteobacteria	Gammaproteobacteria	Thiotrichales	Thiotrichaceae	Leucothrix	mucor	1	0
Bacteria	Actinobacteria	Actinobacteria	Actinomycetales	Thermomonosporaceae			1	0
Bacteria	Firmicutes	Clostridia	Clostridiales	Clostridiaceae	Clostridium		1	0
Bacteria	Bacteroidetes	Sphingobacteriia	Sphingobacteriales	Rhodothermaceae	Rhodothermus	clarus	1	0
Bacteria	Proteobacteria	Gammaproteobacteria	Vibrionales	Vibrionaceae	Vibrio	xuii	1	0
Bacteria	Firmicutes	Clostridia	Clostridiales	Veillonellaceae	Megasphaera	hominis	1	0
Bacteria	Proteobacteria	Alphaproteobacteria	Kiloniellales	Kiloniellaceae	Thalassospira		1	0
Bacteria	Proteobacteria	Deltaproteobacteria	Desulfovibrionales	Desulfovibrionaceae	Desulfovibrio	brasiliensis	1	0
Bacteria	Caldithrix	Caldithrixae	Caldithrixales	Caldithrixaceae	Caldithrix		1	0
Bacteria	Firmicutes	Bacilli	Bacillales	Bacillaceae	Marinococcus		1	0
Bacteria	Proteobacteria	Alphaproteobacteria	Rhizobiales				1	0
Bacteria	Firmicutes	Clostridia	Clostridiales	Lachnospiraceae	Blautia	wexlerae	1	0
Bacteria	Firmicutes	Bacilli	Bacillales	Bacillaceae	Geobacillus	thermoglucosidans	1	0
Bacteria	Proteobacteria	Gammaproteobacteria	Xanthomonadales	Xanthomonadaceae	Stenotrophomonas	retroflexus	1	0
Bacteria	Firmicutes						1	0
Bacteria	Proteobacteria	Gammaproteobacteria	Enterobacteriales	Enterobacteriaceae	Edwardsiella	hoshinae	1	0
Bacteria	Firmicutes	Bacilli	Bacillales	Staphylococcaceae	Macrococcus		1	0
Bacteria	Proteobacteria	Gammaproteobacteria	Pasteurellales	Pasteurellaceae	Avibacterium		1	0
Bacteria	Firmicutes	Bacilli	Bacillales	Bacillaceae	Bacillus		1	0
Bacteria	Proteobacteria	Gammaproteobacteria	Enterobacteriales	Enterobacteriaceae	Erwinia	psidii	1	0
Bacteria	Firmicutes	Clostridia	Clostridiales				1	0
Bacteria	Proteobacteria	Gammaproteobacteria	Pseudomonadales	Pseudomonadaceae	Pseudomonas	gessardii	1	0
Bacteria	Proteobacteria	Gammaproteobacteria	Oceanospirillales				1	0
Bacteria	Proteobacteria	Gammaproteobacteria	Xanthomonadales	Xanthomonadaceae	Stenotrophomonas	chelatiphaga	1	0
Bacteria	Actinobacteria	Actinobacteria	Actinomycetales	Streptomycetaceae	Streptomyces	nanchangensis	1	0
Bacteria	Firmicutes	Clostridia	Clostridiales	Eubacteriaceae	Acetobacterium		1	0
Bacteria	Firmicutes	Clostridia	Clostridiales	Ruminococcaceae	Faecalibacterium		1	0
Bacteria	Proteobacteria	Gammaproteobacteria	Oceanospirillales	Oceanospirillaceae	Marinomonas		1	0
Bacteria	Proteobacteria	Alphaproteobacteria	Rhodobacterales	Rhodobacteraceae	Rubellimicrobium		1	0
Bacteria	Proteobacteria	Gammaproteobacteria	Pseudomonadales	Pseudomonadaceae	Pseudomonas	panacis	1	0
Bacteria	Proteobacteria	Gammaproteobacteria	Xanthomonadales	Xanthomonadaceae	Dokdonella	fugitiva	1	0
Bacteria	Actinobacteria	Actinobacteria	Actinomycetales	Micromonosporaceae	Micromonospora		1	0
Bacteria	Firmicutes	Clostridia	Clostridiales	Clostridiaceae	Peptoniphilus	methioninivorax	1	0
Bacteria	Proteobacteria	Gammaproteobacteria	Enterobacteriales	Enterobacteriaceae	Erwinia	papayae	1	0
Bacteria	Proteobacteria	Betaproteobacteria	Neisseriales	Neisseriaceae	Chromobacterium		1	0
Bacteria	Proteobacteria	Gammaproteobacteria	Pseudomonadales	Pseudomonadaceae	Pseudomonas	metavorans	1	0
Bacteria	Proteobacteria	Gammaproteobacteria	Pseudomonadales	Pseudomonadaceae	Pseudomonas	collierea	1	0
Bacteria	Proteobacteria	Gammaproteobacteria	Alteromonadales	Ferrimonadaceae	Ferrimonas	futtsuensis	1	0
Bacteria	Proteobacteria	Alphaproteobacteria	Rhodospirillales	Rhodospirillaceae	Rhodospirillum		1	0
Bacteria	Proteobacteria	Gammaproteobacteria	Alteromonadales	Pseudoalteromonadaceae	Pseudoalteromonas	denitrificans	1	0
Bacteria	Proteobacteria	Gammaproteobacteria	Enterobacteriales	Enterobacteriaceae	Erwinia	pyrifoliae	1	0
Bacteria	Proteobacteria	Gammaproteobacteria	Pseudomonadales	Pseudomonadaceae	Pseudomonas	moraviensis	1	0
Bacteria	Firmicutes	Clostridia	Clostridiales	Clostridiaceae	Thermoanaerobacterium	islandicum	1	0
Bacteria	Proteobacteria	Deltaproteobacteria	Syntrophobacterales	Desulfobacteraceae	Desulfofrigus	oceanense	1	0
Bacteria	Proteobacteria	Alphaproteobacteria	Rhizobiales	Rhizobiaceae	Shinella	fusca	1	0
Bacteria	Bacteroidetes	Bacteroidia	Bacteroidales	Porphyromonadaceae	Dysgonomonas	wimpennyi	1	0
Bacteria	Proteobacteria	Gammaproteobacteria	Enterobacteriales	Enterobacteriaceae	Candidatus Regiella		1	0
Bacteria	Chloroflexi	Anaerolineae	Anaerolineales	Anaerolinaceae			1	0
Bacteria	Fibrobacteres	Fibrobacteria	Fibrobacterales	Fibrobacteraceae	Fibrobacter	succinogenes	1	0
Bacteria	Firmicutes	Clostridia	Clostridiales	Syntrophomonadaceae	Syntrophomonas	cellicola	1	0
Bacteria	Firmicutes	Bacilli	Bacillales	Staphylococcaceae			1	0
Bacteria	Synergistetes	Synergistia	Synergistales	Synergistaceae	Candidatus Tammella	caduceiae	1	0
Bacteria	Proteobacteria	Gammaproteobacteria	Alteromonadales	Ferrimonadaceae	Ferrimonas		1	0
Bacteria	Proteobacteria	Alphaproteobacteria	Caulobacterales	Caulobacteraceae	Caulobacter	henricii	1	0
Bacteria	Proteobacteria	Gammaproteobacteria	Alteromonadales	Alteromonadaceae	Marinobacter	bacchus	1	0
Bacteria	Proteobacteria	Alphaproteobacteria	Rhodospirillales	Acetobacteraceae	Gluconobacter		1	0
Bacteria	Firmicutes	Bacilli	Bacillales	Sporolactobacillaceae	Sporolactobacillus	putidus	1	0
Bacteria	Proteobacteria	Gammaproteobacteria	Pseudomonadales	Pseudomonadaceae	Pseudomonas	lutea	1	0
Bacteria	Firmicutes	Bacilli	Bacillales	Bacillaceae	Bacillus	mucilaginosus	1	0
Bacteria	Proteobacteria	Gammaproteobacteria	Pseudomonadales	Pseudomonadaceae	Azomonas	macrocytogenes	1	0
Bacteria	Proteobacteria	Gammaproteobacteria	Legionellales	Legionellaceae	Legionella		1	0
Bacteria	Proteobacteria	Gammaproteobacteria	Vibrionales	Vibrionaceae	Photobacterium	lutimaris	1	0
Bacteria	Bacteroidetes	Bacteroidia	Bacteroidales	Porphyromonadaceae	Porphyromonas	canis	1	0
Bacteria	Proteobacteria	Gammaproteobacteria	Enterobacteriales	Enterobacteriaceae	Erwinia		1	0
Bacteria	Proteobacteria	Gammaproteobacteria	Thiotrichales	Thiotrichaceae	Thiothrix		1	0
Bacteria	Proteobacteria	Gammaproteobacteria	Oceanospirillales	Oceanospirillaceae			1	0
Bacteria	Proteobacteria	Deltaproteobacteria	Desulfovibrionales				1	0
Bacteria	Proteobacteria	Gammaproteobacteria	Pseudomonadales	Pseudomonadaceae	Pseudomonas	cichorii	1	0
Bacteria	Firmicutes	Clostridia	Clostridiales	Clostridiaceae	Peptoniphilus	coxii	1	0
Bacteria	Proteobacteria	Gammaproteobacteria	Pseudomonadales	Moraxellaceae	Psychrobacter	glacialis	1	0
Bacteria	Proteobacteria	Gammaproteobacteria	Thiotrichales				1	0
Bacteria	Proteobacteria	Gammaproteobacteria	Oceanospirillales	Oceanospirillaceae	Amphritea	atlantica	1	0
Bacteria	Actinobacteria	Actinobacteria	Actinomycetales	Streptomycetaceae	Streptomyces		1	0
Bacteria	Firmicutes	Bacilli	Lactobacillales	Lactobacillaceae	Lactobacillus	camelliae	1	0
Bacteria	Proteobacteria	Gammaproteobacteria	Enterobacteriales	Enterobacteriaceae	Brenneria		1	0
Bacteria	Proteobacteria	Betaproteobacteria	Burkholderiales	Comamonadaceae	Variovorax	boronicumulans	1	0
Bacteria	Proteobacteria	Gammaproteobacteria	Pseudomonadales	Pseudomonadaceae	Pseudomonas	fluorescens	1	0
Bacteria	Actinobacteria	Actinobacteria	Actinomycetales				1	0
Bacteria	Firmicutes	Clostridia	Clostridiales	Peptococcaceae	Desulfosporosinus	hippei	1	0

## Sheet: Dataset 3 Halo reads summary
Kingdom	Phylum	Class	Order	Family	Genus	Species	num_hits	%_hits
Unclassified							4	0.002
Bacteria	Proteobacteria	Gammaproteobacteria	Pseudomonadales	Pseudomonadaceae	Pseudomonas	tropicalis	59117	34.723
Bacteria	Proteobacteria	Gammaproteobacteria	Pseudomonadales	Pseudomonadaceae	Pseudomonas	aeruginosa	55304	32.483
Bacteria	Proteobacteria	Gammaproteobacteria	Pseudomonadales	Pseudomonadaceae	Pseudomonas		45720	26.854
Bacteria	Proteobacteria	Gammaproteobacteria	Pseudomonadales	Pseudomonadaceae	Pseudomonas	teessidea	4121	2.421
Bacteria	Proteobacteria	Gammaproteobacteria	Pseudomonadales	Pseudomonadaceae	Pseudomonas	otitidis	1842	1.082
Bacteria	Proteobacteria	Gammaproteobacteria	Pseudomonadales	Pseudomonadaceae			1365	0.802
Bacteria	Proteobacteria	Gammaproteobacteria	Pseudomonadales	Pseudomonadaceae	Azorhizophilus		1340	0.787
Bacteria	Proteobacteria	Gammaproteobacteria	Pseudomonadales	Pseudomonadaceae	Pseudomonas	resinovorans	464	0.273
Bacteria	Proteobacteria	Gammaproteobacteria	Pseudomonadales	Pseudomonadaceae	Azorhizophilus	paspali	294	0.173
Bacteria	Proteobacteria	Gammaproteobacteria	Pseudomonadales	Pseudomonadaceae	Pseudomonas	moraviensis	143	0.084
Bacteria	Proteobacteria	Gammaproteobacteria					91	0.053
Bacteria	Proteobacteria	Gammaproteobacteria	Pseudomonadales	Pseudomonadaceae	Pseudomonas	lundensis	55	0.032
Bacteria	Proteobacteria	Gammaproteobacteria	Pseudomonadales	Pseudomonadaceae	Pseudomonas	panacis	46	0.027
Bacteria	Proteobacteria	Gammaproteobacteria	Alteromonadales	Alteromonadaceae	Marinobacter	szutsaonensis	29	0.017
Bacteria	Proteobacteria	Gammaproteobacteria	Pseudomonadales	Pseudomonadaceae	Pseudomonas	coronafaciens	25	0.015
Bacteria	Proteobacteria	Gammaproteobacteria	Pseudomonadales	Pseudomonadaceae	Pseudomonas	panipatensis	24	0.014
Bacteria	Proteobacteria	Gammaproteobacteria	Pseudomonadales	Pseudomonadaceae	Pseudomonas	pseudoalcaligenes	24	0.014
Bacteria	Proteobacteria	Gammaproteobacteria	Pseudomonadales	Moraxellaceae	Psychrobacter		15	0.009
Bacteria	Proteobacteria	Gammaproteobacteria	Pseudomonadales	Pseudomonadaceae	Pseudomonas	guineae	14	0.008
Bacteria	Proteobacteria	Gammaproteobacteria	Alteromonadales	Idiomarinaceae	Pseudidiomarina	donghaiensis	12	0.007
Bacteria	Proteobacteria	Gammaproteobacteria	Pseudomonadales	Pseudomonadaceae	Pseudomonas	metavorans	12	0.007
Bacteria	Proteobacteria	Gammaproteobacteria	Enterobacteriales	Enterobacteriaceae			11	0.006
Bacteria	Proteobacteria	Gammaproteobacteria	Chromatiales	Ectothiorhodospiraceae	Ectothiorhodospira	haloalkaliphila	9	0.005
Bacteria	Proteobacteria	Gammaproteobacteria	Pseudomonadales	Pseudomonadaceae	Pseudomonas	fuscovaginae	9	0.005
Bacteria	Proteobacteria	Gammaproteobacteria	Oceanospirillales	Oceanospirillaceae	Amphritea	atlantica	9	0.005
Bacteria	Proteobacteria						8	0.005
Bacteria	Proteobacteria	Gammaproteobacteria	Alteromonadales	Idiomarinaceae	Pseudidiomarina		8	0.005
Bacteria	Proteobacteria	Gammaproteobacteria	Alteromonadales	Alteromonadaceae	Marinobacter		7	0.004
Bacteria	Proteobacteria	Gammaproteobacteria	Pseudomonadales	Pseudomonadaceae	Azomonas		7	0.004
Bacteria							5	0.003
Bacteria	Proteobacteria	Gammaproteobacteria	Alteromonadales	Alteromonadaceae	Marinobacter	vinifirmus	4	0.002
Bacteria	Proteobacteria	Gammaproteobacteria	Chromatiales				4	0.002
Bacteria	Proteobacteria	Gammaproteobacteria	Oceanospirillales	Oceanospirillaceae	Marinomonas		4	0.002
Bacteria	Proteobacteria	Gammaproteobacteria	Enterobacteriales	Enterobacteriaceae	Serratia	entomophila	4	0.002
Bacteria	Proteobacteria	Gammaproteobacteria	Pseudomonadales	Pseudomonadaceae	Azomonas	insignis	4	0.002
Bacteria	Proteobacteria	Gammaproteobacteria	Enterobacteriales	Enterobacteriaceae	Citrobacter	werkmanii	4	0.002
Bacteria	Proteobacteria	Gammaproteobacteria	Pseudomonadales	Moraxellaceae	Acinetobacter		3	0.002
Bacteria	Proteobacteria	Gammaproteobacteria	Pseudomonadales	Moraxellaceae	Acinetobacter	oleivorans	3	0.002
Bacteria	Proteobacteria	Gammaproteobacteria	Enterobacteriales	Enterobacteriaceae	Enterobacter	aceae	3	0.002
Bacteria	Proteobacteria	Gammaproteobacteria	Enterobacteriales	Enterobacteriaceae	Erwinia	mallotivora	3	0.002
Bacteria	Proteobacteria	Gammaproteobacteria	Pseudomonadales	Pseudomonadaceae	Pseudomonas	alcaligenes	3	0.002
Bacteria	Proteobacteria	Gammaproteobacteria	Chromatiales	Ectothiorhodospiraceae			3	0.002
Bacteria	Proteobacteria	Betaproteobacteria	Burkholderiales	Comamonadaceae	Thiomonas		2	0.001
Bacteria	Proteobacteria	Gammaproteobacteria	Oceanospirillales				2	0.001
Bacteria	Proteobacteria	Gammaproteobacteria	Pseudomonadales	Moraxellaceae	Acinetobacter	calcoaceticus	2	0.001
Bacteria	Proteobacteria	Gammaproteobacteria	Pseudomonadales	Pseudomonadaceae	Pseudomonas	orientalis	2	0.001
Bacteria	Proteobacteria	Gammaproteobacteria	Chromatiales	Chromatiaceae			2	0.001
Bacteria	Proteobacteria	Gammaproteobacteria	Chromatiales	Chromatiaceae	Allochromatium	palmeri	2	0.001
Bacteria	Proteobacteria	Gammaproteobacteria	Pseudomonadales	Pseudomonadaceae	Pseudomonas	alcaliphila	2	0.001
Bacteria	Proteobacteria	Gammaproteobacteria	Alteromonadales	Pseudoalteromonadaceae	Pseudoalteromonas		2	0.001
Bacteria	Bacteroidetes	Sphingobacteriia	Sphingobacteriales	Sphingobacteriaceae			2	0.001
Bacteria	Proteobacteria	Gammaproteobacteria	Pseudomonadales	Moraxellaceae	Acinetobacter	rhizosphaerae	2	0.001
Bacteria	Proteobacteria	Gammaproteobacteria	Oceanospirillales	Halomonadaceae	Kushneria		2	0.001
Bacteria	Proteobacteria	Gammaproteobacteria	Alteromonadales	Alteromonadaceae	Candidatus Endobugula		2	0.001
Bacteria	Proteobacteria	Gammaproteobacteria	Aeromonadales	Aeromonadaceae	Tolumonas	auensis	2	0.001
Bacteria	Proteobacteria	Betaproteobacteria	Burkholderiales	Comamonadaceae			2	0.001
Bacteria	Proteobacteria	Gammaproteobacteria	Oceanospirillales	Saccharospirillaceae	Saccharospirillum		2	0.001
Bacteria	Actinobacteria	Actinobacteria	Actinomycetales	Brevibacteriaceae	Brevibacterium		2	0.001
Bacteria	Proteobacteria	Gammaproteobacteria	Enterobacteriales	Enterobacteriaceae	Providencia		1	0.001
Bacteria	Firmicutes	Bacilli	Bacillales	Bacillaceae	Bacillus	litoralis	1	0.001
Bacteria	Proteobacteria	Gammaproteobacteria	Oceanospirillales	Halomonadaceae			1	0.001
Bacteria	Proteobacteria	Gammaproteobacteria	Alteromonadales	Shewanellaceae	Shewanella	olleyana	1	0.001
Bacteria	Actinobacteria	Actinobacteria	Actinomycetales	Pseudonocardiaceae	Amycolatopsis		1	0.001
Bacteria	Proteobacteria	Gammaproteobacteria	Oceanospirillales	Oceanospirillaceae	Nitrincola	lacisaponensis	1	0.001
Bacteria	Proteobacteria	Gammaproteobacteria	Oceanospirillales	Oceanospirillaceae	Neptunomonas	naphthovorans	1	0.001
Bacteria	Proteobacteria	Gammaproteobacteria	Oceanospirillales	Oceanospirillaceae			1	0.001
Bacteria	Proteobacteria	Gammaproteobacteria	Pseudomonadales	Moraxellaceae	Psychrobacter	pacificensis	1	0.001
Bacteria	Proteobacteria	Alphaproteobacteria	Rhizobiales	Rhizobiaceae	Agrobacterium		1	0.001
Bacteria	Proteobacteria	Gammaproteobacteria	Vibrionales	Vibrionaceae			1	0.001
Bacteria	Bacteroidetes	Bacteroidia	Bacteroidales	Bacteroidaceae	Bacteroides		1	0.001
Bacteria	Synergistetes	Synergistia	Synergistales	Synergistaceae	Candidatus Tammella	caduceiae	1	0.001
Bacteria	Actinobacteria	Actinobacteria	Actinomycetales	Brevibacteriaceae	Brevibacterium	massiliense	1	0.001
Bacteria	Proteobacteria	Gammaproteobacteria	Alteromonadales	Alteromonadaceae	Microbulbifer		1	0.001
Bacteria	Actinobacteria	Actinobacteria	Actinomycetales	Thermomonosporaceae			1	0.001
Bacteria	Proteobacteria	Gammaproteobacteria	Pseudomonadales	Pseudomonadaceae	Pseudomonas	parafulva	1	0.001
Bacteria	Proteobacteria	Alphaproteobacteria	Kiloniellales	Kiloniellaceae	Thalassospira		1	0.001
Bacteria	Proteobacteria	Gammaproteobacteria	Pseudomonadales	Pseudomonadaceae	Pseudomonas	lini	1	0.001
Bacteria	Spirochaetes	Spirochaetes	Spirochaetales	Spirochaetaceae	Treponema	porcinum	1	0.001
Bacteria	Proteobacteria	Gammaproteobacteria	Enterobacteriales	Enterobacteriaceae	Enterobacter	hormaechei	1	0.001
Bacteria	Proteobacteria	Gammaproteobacteria	Enterobacteriales	Enterobacteriaceae	Enterobacter	nickellidurans	1	0.001
Bacteria	Proteobacteria	Gammaproteobacteria	Pseudomonadales	Pseudomonadaceae	Pseudomonas	chloritidismutans	1	0.001
Bacteria	Firmicutes	Clostridia	Clostridiales				1	0.001
Bacteria	Firmicutes	Clostridia	Clostridiales	Clostridiaceae	Clostridium	cadaveris	1	0.001
Bacteria	Bacteroidetes	Sphingobacteriia	Sphingobacteriales	Flexibacteraceae	Dyadobacter	beijingensis	1	0.001
Bacteria	Proteobacteria	Gammaproteobacteria	Thiotrichales				1	0.001
Bacteria	Firmicutes	Clostridia	Thermoanaerobacterales	Thermoanaerobacteraceae			1	0.001
Bacteria	Proteobacteria	Gammaproteobacteria	Pseudomonadales	Pseudomonadaceae	Pseudomonas	cinnamophila	1	0.001
Bacteria	Proteobacteria	Gammaproteobacteria	Pseudomonadales	Pseudomonadaceae	Pseudomonas	vancouverensis	1	0.001
Bacteria	Proteobacteria	Gammaproteobacteria	Pseudomonadales	Pseudomonadaceae	Pseudomonas	anguilliseptica	1	0.001
Bacteria	Proteobacteria	Gammaproteobacteria	Alteromonadales	Alteromonadaceae			1	0.001
Bacteria	Firmicutes	Clostridia	Clostridiales	Veillonellaceae	Phascolarctobacterium	succinatutens	1	0.001
Bacteria	Proteobacteria	Gammaproteobacteria	Pseudomonadales	Pseudomonadaceae	Pseudomonas	koreensis	1	0.001
Bacteria	Proteobacteria	Gammaproteobacteria	Thiotrichales	Piscirickettsiaceae	Cycloclasticus	oligotrophus	1	0.001
Bacteria	Proteobacteria	Deltaproteobacteria	Syntrophobacterales	Syntrophobacteraceae	Desulfacinum	subterraneum	1	0.001
Bacteria	Proteobacteria	Gammaproteobacteria	Thiohalorhabdales	Thiohalorhabdaceae	Thiohalorhabdus	denitrificans	1	0.001
Bacteria	Firmicutes	Bacilli	Bacillales	Bacillaceae	Bacillus	aryabhattai	1	0.001
Bacteria	Proteobacteria	Gammaproteobacteria	Alteromonadales	Psychromonadaceae	Psychromonas		1	0.001
Bacteria	Proteobacteria	Gammaproteobacteria	Enterobacteriales	Enterobacteriaceae	Trabulsiella	odontotermitis	1	0.001
Bacteria	Nitrospirae	Nitrospira	Nitrospirales	Thermodesulfovibrionaceae	Thermodesulfovibrio		1	0.001
Bacteria	Proteobacteria	Gammaproteobacteria	Pseudomonadales	Pseudomonadaceae	Pseudomonas	gingeri	1	0.001
Bacteria	Bacteroidetes	Flavobacteriia	Flavobacteriales	Flavobacteriaceae			1	0.001
Bacteria	Bacteroidetes						1	0.001
Bacteria	Bacteroidetes	Bacteroidia	Bacteroidales	Porphyromonadaceae	Dysgonomonas	wimpennyi	1	0.001
